# Supplementary material for: Indole-3-Acetic Acid as a Putative Selective AhR Modulator Counteracts Skatole-Induced Dual-Hit Toxicity in Colorectal Cancer Cells
Source: Toxins (Basel). 2026 Feb 14;18(2):98. doi: 10.3390/toxins18020098 (PMC12944917; doi:10.3390/toxins18020098)
Supplement: Supplementary file 1 [file toxins-18-00098-s001.zip]

Archive with 1 entries (1 files):
- toxins-4122024-supplementary.pdf
